# Supplementary material for: Extracellular Vesicles from Cerebrospinal Fluid of Leptomeningeal Metastasis Patients Deliver MiR-21 and Induce Methotrexate Resistance in Lung Cancer Cells
Source: Int J Mol Sci. 2024 Mar 8;25(6):3124. doi: 10.3390/ijms25063124 (PMC10970033; doi:10.3390/ijms25063124)
Supplement: Supplementary file 1 [file ijms-25-03124-s001.zip]

Archive with 1 entries (1 files):
- ijms-2869462-supplementary.pdf
